# Supplementary material for: Quantifying the Effect of Anthropogenic Climate Change on Calcifying Plankton
Source: Sci Rep. 2020 Jan 31;10:1620. doi: 10.1038/s41598-020-58501-w (PMC6994600; doi:10.1038/s41598-020-58501-w)
Supplement: Supplementary file 1 — Dataset 1. [file 41598_2020_58501_MOESM1_ESM.xlsx]

## Sheet: master_sheet
scan	expedition	specimen_code	Genus	species	chamber number	thickness um
1	challenger	1C001	Globigerinoides	ruber	one	18.34
1	challenger	1C001	Globigerinoides	ruber	one	18.6
1	challenger	1C001	Globigerinoides	ruber	one	18.88
1	challenger	1C001	Globigerinoides	ruber	one	18.31
1	challenger	1C001	Globigerinoides	ruber	one	16.74
1	challenger	1C001	Globigerinoides	ruber	one	17.69
1	challenger	1C001	Globigerinoides	ruber	one	12.3
1	challenger	1C001	Globigerinoides	ruber	one	12.66
1	challenger	1C001	Globigerinoides	ruber	one	13.82
1	challenger	1C001	Globigerinoides	ruber	one	15.8
1	challenger	1C001	Globigerinoides	ruber	one	16.5
1	challenger	1C001	Globigerinoides	ruber	one	18.79
1	challenger	1C001	Globigerinoides	ruber	one	15.22
1	challenger	1C001	Globigerinoides	ruber	one	17.27
1	challenger	1C001	Globigerinoides	ruber	one	20.1
1	challenger	1C001	Globigerinoides	ruber	one	14.52
1	challenger	1C001	Globigerinoides	ruber	one	15.51
1	challenger	1C001	Globigerinoides	ruber	one	13.55
1	challenger	1C001	Globigerinoides	ruber	two	16.85
1	challenger	1C001	Globigerinoides	ruber	two	13.66
1	challenger	1C001	Globigerinoides	ruber	two	16.53
1	challenger	1C001	Globigerinoides	ruber	two	13.82
1	challenger	1C001	Globigerinoides	ruber	two	14.06
1	challenger	1C001	Globigerinoides	ruber	two	13.78
1	challenger	1C001	Globigerinoides	ruber	two	14.79
1	challenger	1C001	Globigerinoides	ruber	two	14.11
1	challenger	1C001	Globigerinoides	ruber	two	23.6
1	challenger	1C001	Globigerinoides	ruber	two	16.5
1	challenger	1C001	Globigerinoides	ruber	two	12.19
1	challenger	1C001	Globigerinoides	ruber	two	17.15
1	challenger	1C001	Globigerinoides	ruber	two	14.09
1	challenger	1C001	Globigerinoides	ruber	two	19.49
1	challenger	1C001	Globigerinoides	ruber	two	15.56
1	challenger	1C001	Globigerinoides	ruber	three	20.35
1	challenger	1C001	Globigerinoides	ruber	three	20.59
1	challenger	1C001	Globigerinoides	ruber	three	17.26
1	challenger	1C001	Globigerinoides	ruber	three	17.6
1	challenger	1C001	Globigerinoides	ruber	three	13.91
1	challenger	1C001	Globigerinoides	ruber	three	16.85
1	challenger	1C001	Globigerinoides	ruber	three	16.03
1	challenger	1C001	Globigerinoides	ruber	three	16.57
1	tara	1T002	Globigerinoides	ruber	one	13.75
1	tara	1T002	Globigerinoides	ruber	one	10.86
1	tara	1T002	Globigerinoides	ruber	one	12.46
1	tara	1T002	Globigerinoides	ruber	one	15.75
1	tara	1T002	Globigerinoides	ruber	one	10.04
1	tara	1T002	Globigerinoides	ruber	one	8.59
1	tara	1T002	Globigerinoides	ruber	one	11.79
1	tara	1T002	Globigerinoides	ruber	one	8.54
1	tara	1T002	Globigerinoides	ruber	one	8.36
1	tara	1T002	Globigerinoides	ruber	one	7.94
1	tara	1T002	Globigerinoides	ruber	one	8.91
1	tara	1T002	Globigerinoides	ruber	one	12.08
1	tara	1T002	Globigerinoides	ruber	one	7.2
1	tara	1T002	Globigerinoides	ruber	one	8.68
1	tara	1T002	Globigerinoides	ruber	one	11.28
1	tara	1T002	Globigerinoides	ruber	one	9.85
1	tara	1T002	Globigerinoides	ruber	two	8.46
1	tara	1T002	Globigerinoides	ruber	two	10.27
1	tara	1T002	Globigerinoides	ruber	two	14.26
1	tara	1T002	Globigerinoides	ruber	two	12.03
1	tara	1T002	Globigerinoides	ruber	two	11.19
1	tara	1T002	Globigerinoides	ruber	two	12.82
1	tara	1T002	Globigerinoides	ruber	two	13.82
1	tara	1T002	Globigerinoides	ruber	two	19.06
1	tara	1T002	Globigerinoides	ruber	three	14.26
1	tara	1T002	Globigerinoides	ruber	three	15.4
1	tara	1T002	Globigerinoides	ruber	three	14.58
1	tara	1T002	Globigerinoides	ruber	three	13.9
1	tara	1T002	Globigerinoides	ruber	three	14.47
1	challenger	1C003	Neogloboquadrina	dutertrei	one	22.6
1	challenger	1C003	Neogloboquadrina	dutertrei	one	18.52
1	challenger	1C003	Neogloboquadrina	dutertrei	one	19.11
1	challenger	1C003	Neogloboquadrina	dutertrei	one	18.61
1	challenger	1C003	Neogloboquadrina	dutertrei	one	22.42
1	challenger	1C003	Neogloboquadrina	dutertrei	one	21.6
1	challenger	1C003	Neogloboquadrina	dutertrei	one	23.21
1	challenger	1C003	Neogloboquadrina	dutertrei	one	22.12
1	challenger	1C003	Neogloboquadrina	dutertrei	one	20.79
1	challenger	1C003	Neogloboquadrina	dutertrei	one	18.43
1	challenger	1C003	Neogloboquadrina	dutertrei	one	19.21
1	challenger	1C003	Neogloboquadrina	dutertrei	two	26.66
1	challenger	1C003	Neogloboquadrina	dutertrei	two	23.82
1	challenger	1C003	Neogloboquadrina	dutertrei	two	23.5
1	challenger	1C003	Neogloboquadrina	dutertrei	two	26.79
1	challenger	1C003	Neogloboquadrina	dutertrei	two	26.26
1	challenger	1C003	Neogloboquadrina	dutertrei	two	27.06
1	challenger	1C003	Neogloboquadrina	dutertrei	two	30.09
1	challenger	1C003	Neogloboquadrina	dutertrei	two	27.64
1	challenger	1C003	Neogloboquadrina	dutertrei	two	35.59
1	challenger	1C003	Neogloboquadrina	dutertrei	two	32.78
1	challenger	1C003	Neogloboquadrina	dutertrei	three	28.07
1	challenger	1C003	Neogloboquadrina	dutertrei	three	34.59
1	challenger	1C003	Neogloboquadrina	dutertrei	three	39.47
1	challenger	1C003	Neogloboquadrina	dutertrei	three	41.99
1	challenger	1C003	Neogloboquadrina	dutertrei	three	37.64
1	challenger	1C003	Neogloboquadrina	dutertrei	three	41.22
1	challenger	1C003	Neogloboquadrina	dutertrei	three	37.51
1	challenger	1C003	Neogloboquadrina	dutertrei	three	38.05
1	challenger	1C003	Neogloboquadrina	dutertrei	three	40.79
1	challenger	1C003	Neogloboquadrina	dutertrei	three	40.5
1	tara	1T004	Neogloboquadrina	dutertrei	one	10.25
1	tara	1T004	Neogloboquadrina	dutertrei	one	11.85
1	tara	1T004	Neogloboquadrina	dutertrei	one	9.53
1	tara	1T004	Neogloboquadrina	dutertrei	one	10.2
1	tara	1T004	Neogloboquadrina	dutertrei	one	7.94
1	tara	1T004	Neogloboquadrina	dutertrei	one	7.82
1	tara	1T004	Neogloboquadrina	dutertrei	one	8.88
1	tara	1T004	Neogloboquadrina	dutertrei	one	8.38
1	tara	1T004	Neogloboquadrina	dutertrei	one	6.42
1	tara	1T004	Neogloboquadrina	dutertrei	one	7.07
1	tara	1T004	Neogloboquadrina	dutertrei	one	9.42
1	tara	1T004	Neogloboquadrina	dutertrei	one	9.42
1	tara	1T004	Neogloboquadrina	dutertrei	two	13.92
1	tara	1T004	Neogloboquadrina	dutertrei	two	13.4
1	tara	1T004	Neogloboquadrina	dutertrei	two	15.18
1	tara	1T004	Neogloboquadrina	dutertrei	two	18.15
1	tara	1T004	Neogloboquadrina	dutertrei	two	18.07
1	tara	1T004	Neogloboquadrina	dutertrei	two	18.48
1	tara	1T004	Neogloboquadrina	dutertrei	two	16.21
1	tara	1T004	Neogloboquadrina	dutertrei	two	18.2
1	tara	1T004	Neogloboquadrina	dutertrei	two	16.21
1	tara	1T004	Neogloboquadrina	dutertrei	two	17.41
1	tara	1T004	Neogloboquadrina	dutertrei	two	22.32
1	tara	1T004	Neogloboquadrina	dutertrei	two	26.37
1	tara	1T004	Neogloboquadrina	dutertrei	two	23.08
1	tara	1T004	Neogloboquadrina	dutertrei	two	20.33
1	tara	1T004	Neogloboquadrina	dutertrei	two	13.71
1	tara	1T004	Neogloboquadrina	dutertrei	two	18.85
1	tara	1T004	Neogloboquadrina	dutertrei	three	24.35
1	tara	1T004	Neogloboquadrina	dutertrei	three	14.64
1	tara	1T004	Neogloboquadrina	dutertrei	three	12.6
1	tara	1T004	Neogloboquadrina	dutertrei	three	14.36
1	tara	1T004	Neogloboquadrina	dutertrei	three	14.93
1	tara	1T004	Neogloboquadrina	dutertrei	three	14.18
1	tara	1T004	Neogloboquadrina	dutertrei	three	14.88
1	tara	1T004	Neogloboquadrina	dutertrei	three	17.54
1	tara	1T004	Neogloboquadrina	dutertrei	three	12.08
1	tara	1T004	Neogloboquadrina	dutertrei	three	18.82
1	tara	1T004	Neogloboquadrina	dutertrei	three	19.9
1	tara	1T004	Neogloboquadrina	dutertrei	three	19.88
1	tara	1T004	Neogloboquadrina	dutertrei	three	22.36
1	tara	1T004	Neogloboquadrina	dutertrei	three	15.28
1	tara	1T004	Neogloboquadrina	dutertrei	three	13.29
1	tara	1T004	Neogloboquadrina	dutertrei	three	15.19
1	tara	1T004	Neogloboquadrina	dutertrei	three	10.99
2	tara	2T005	Globigerinoides	ruber	one	10.3
2	tara	2T005	Globigerinoides	ruber	one	8.89
2	tara	2T005	Globigerinoides	ruber	one	9.91
2	tara	2T005	Globigerinoides	ruber	one	9.05
2	tara	2T005	Globigerinoides	ruber	one	9.13
2	tara	2T005	Globigerinoides	ruber	one	9.09
2	tara	2T005	Globigerinoides	ruber	one	9.02
2	tara	2T005	Globigerinoides	ruber	one	7.37
2	tara	2T005	Globigerinoides	ruber	one	9.78
2	tara	2T005	Globigerinoides	ruber	one	9.46
2	tara	2T005	Globigerinoides	ruber	one	10.55
2	tara	2T005	Globigerinoides	ruber	one	9.98
2	tara	2T005	Globigerinoides	ruber	one	12.67
2	tara	2T005	Globigerinoides	ruber	one	9.05
2	tara	2T005	Globigerinoides	ruber	one	9.26
2	tara	2T005	Globigerinoides	ruber	one	10.18
2	tara	2T005	Globigerinoides	ruber	one	10.88
2	tara	2T005	Globigerinoides	ruber	one	12.22
2	tara	2T005	Globigerinoides	ruber	one	9.04
2	tara	2T005	Globigerinoides	ruber	one	11.47
2	tara	2T005	Globigerinoides	ruber	one	10.68
2	tara	2T005	Globigerinoides	ruber	one	11.02
2	tara	2T005	Globigerinoides	ruber	one	9.78
2	tara	2T005	Globigerinoides	ruber	one	11.49
2	tara	2T005	Globigerinoides	ruber	two	15.07
2	tara	2T005	Globigerinoides	ruber	two	16.85
2	tara	2T005	Globigerinoides	ruber	two	12.8
2	tara	2T005	Globigerinoides	ruber	two	19.5
2	tara	2T005	Globigerinoides	ruber	two	12.13
2	tara	2T005	Globigerinoides	ruber	two	19.59
2	tara	2T005	Globigerinoides	ruber	two	14.13
2	tara	2T005	Globigerinoides	ruber	two	12.74
2	tara	2T005	Globigerinoides	ruber	two	13.1
2	tara	2T005	Globigerinoides	ruber	two	11.87
2	tara	2T005	Globigerinoides	ruber	two	15.39
2	tara	2T005	Globigerinoides	ruber	two	13.81
2	tara	2T005	Globigerinoides	ruber	two	16.4
2	tara	2T005	Globigerinoides	ruber	two	15.32
2	tara	2T005	Globigerinoides	ruber	two	12.41
2	tara	2T005	Globigerinoides	ruber	two	16.37
2	tara	2T005	Globigerinoides	ruber	two	13.18
2	tara	2T005	Globigerinoides	ruber	two	16.17
2	tara	2T005	Globigerinoides	ruber	two	13.18
2	tara	2T005	Globigerinoides	ruber	two	15.2
2	tara	2T005	Globigerinoides	ruber	two	17.45
2	tara	2T005	Globigerinoides	ruber	two	18.41
2	tara	2T005	Globigerinoides	ruber	two	15.28
2	tara	2T005	Globigerinoides	ruber	three	15.25
2	tara	2T005	Globigerinoides	ruber	three	19.57
2	tara	2T005	Globigerinoides	ruber	three	19.23
2	tara	2T005	Globigerinoides	ruber	three	18.96
2	tara	2T005	Globigerinoides	ruber	three	21.02
2	tara	2T005	Globigerinoides	ruber	three	16.8
2	tara	2T005	Globigerinoides	ruber	three	16.14
2	tara	2T005	Globigerinoides	ruber	three	18.73
2	tara	2T005	Globigerinoides	ruber	three	17.68
2	tara	2T005	Globigerinoides	ruber	three	15.98
2	tara	2T005	Globigerinoides	ruber	three	19.15
2	tara	2T005	Globigerinoides	ruber	three	16.33
2	tara	2T005	Globigerinoides	ruber	three	18.63
2	tara	2T005	Globigerinoides	ruber	three	17.81
2	tara	2T005	Globigerinoides	ruber	three	17.62
2	tara	2T005	Globigerinoides	ruber	three	16.89
2	tara	2T005	Globigerinoides	ruber	three	17.88
2	tara	2T005	Globigerinoides	ruber	three	17.42
2	challenger	2C006	Globigerinoides	ruber	one	9.87
2	challenger	2C006	Globigerinoides	ruber	one	16.59
2	challenger	2C006	Globigerinoides	ruber	one	11.01
2	challenger	2C006	Globigerinoides	ruber	one	11.14
2	challenger	2C006	Globigerinoides	ruber	one	9.82
2	challenger	2C006	Globigerinoides	ruber	one	11.02
2	challenger	2C006	Globigerinoides	ruber	one	11.25
2	challenger	2C006	Globigerinoides	ruber	one	10.48
2	challenger	2C006	Globigerinoides	ruber	one	14.43
2	challenger	2C006	Globigerinoides	ruber	one	11.88
2	challenger	2C006	Globigerinoides	ruber	one	14.4
2	challenger	2C006	Globigerinoides	ruber	one	15.14
2	challenger	2C006	Globigerinoides	ruber	one	11.63
2	challenger	2C006	Globigerinoides	ruber	one	11.55
2	challenger	2C006	Globigerinoides	ruber	one	15.1
2	challenger	2C006	Globigerinoides	ruber	one	16.63
2	challenger	2C006	Globigerinoides	ruber	one	12.86
2	challenger	2C006	Globigerinoides	ruber	one	15.53
2	challenger	2C006	Globigerinoides	ruber	one	11.77
2	challenger	2C006	Globigerinoides	ruber	one	11.32
2	challenger	2C006	Globigerinoides	ruber	one	15.19
2	challenger	2C006	Globigerinoides	ruber	one	10.83
2	challenger	2C006	Globigerinoides	ruber	two	21.17
2	challenger	2C006	Globigerinoides	ruber	two	17.45
2	challenger	2C006	Globigerinoides	ruber	two	15.73
2	challenger	2C006	Globigerinoides	ruber	two	20.71
2	challenger	2C006	Globigerinoides	ruber	two	15.1
2	challenger	2C006	Globigerinoides	ruber	two	19.3
2	challenger	2C006	Globigerinoides	ruber	two	16.65
2	challenger	2C006	Globigerinoides	ruber	two	13.83
2	challenger	2C006	Globigerinoides	ruber	two	18.05
2	challenger	2C006	Globigerinoides	ruber	two	19.72
2	challenger	2C006	Globigerinoides	ruber	two	18.65
2	challenger	2C006	Globigerinoides	ruber	two	21.75
2	challenger	2C006	Globigerinoides	ruber	two	20.25
2	challenger	2C006	Globigerinoides	ruber	two	22.1
2	challenger	2C006	Globigerinoides	ruber	two	22.08
2	challenger	2C006	Globigerinoides	ruber	two	17.83
2	challenger	2C006	Globigerinoides	ruber	three	24.35
2	challenger	2C006	Globigerinoides	ruber	three	14.64
2	challenger	2C006	Globigerinoides	ruber	three	12.6
2	challenger	2C006	Globigerinoides	ruber	three	14.36
2	challenger	2C006	Globigerinoides	ruber	three	14.93
2	challenger	2C006	Globigerinoides	ruber	three	14.18
2	challenger	2C006	Globigerinoides	ruber	three	14.88
2	challenger	2C006	Globigerinoides	ruber	three	17.54
2	challenger	2C006	Globigerinoides	ruber	three	12.08
2	challenger	2C006	Globigerinoides	ruber	three	18.82
2	challenger	2C006	Globigerinoides	ruber	three	19.9
2	challenger	2C006	Globigerinoides	ruber	three	19.88
2	challenger	2C006	Globigerinoides	ruber	three	22.36
2	challenger	2C006	Globigerinoides	ruber	three	15.28
2	challenger	2C006	Globigerinoides	ruber	three	13.29
2	challenger	2C006	Globigerinoides	ruber	three	15.19
2	challenger	2C006	Globigerinoides	ruber	three	10.99
2	tara	2T007	Neogloboquadrina	dutertrei	one	3.99
2	tara	2T007	Neogloboquadrina	dutertrei	one	4.92
2	tara	2T007	Neogloboquadrina	dutertrei	one	4.16
2	tara	2T007	Neogloboquadrina	dutertrei	one	5.12
2	tara	2T007	Neogloboquadrina	dutertrei	one	4.57
2	tara	2T007	Neogloboquadrina	dutertrei	one	4.2
2	tara	2T007	Neogloboquadrina	dutertrei	one	4.44
2	tara	2T007	Neogloboquadrina	dutertrei	one	4.31
2	tara	2T007	Neogloboquadrina	dutertrei	one	4.15
2	tara	2T007	Neogloboquadrina	dutertrei	one	3.76
2	tara	2T007	Neogloboquadrina	dutertrei	one	5
2	tara	2T007	Neogloboquadrina	dutertrei	one	4.43
2	tara	2T007	Neogloboquadrina	dutertrei	one	3.47
2	tara	2T007	Neogloboquadrina	dutertrei	one	4.25
2	tara	2T007	Neogloboquadrina	dutertrei	one	5.13
2	tara	2T007	Neogloboquadrina	dutertrei	one	3.92
2	tara	2T007	Neogloboquadrina	dutertrei	one	4.42
2	tara	2T007	Neogloboquadrina	dutertrei	one	3.1
2	tara	2T007	Neogloboquadrina	dutertrei	one	4.9
2	tara	2T007	Neogloboquadrina	dutertrei	one	3.69
2	tara	2T007	Neogloboquadrina	dutertrei	one	3.42
2	tara	2T007	Neogloboquadrina	dutertrei	one	4.17
2	tara	2T007	Neogloboquadrina	dutertrei	one	4.72
2	tara	2T007	Neogloboquadrina	dutertrei	one	5.41
2	tara	2T007	Neogloboquadrina	dutertrei	one	4.65
2	tara	2T007	Neogloboquadrina	dutertrei	two	5.67
2	tara	2T007	Neogloboquadrina	dutertrei	two	5.43
2	tara	2T007	Neogloboquadrina	dutertrei	two	7.26
2	tara	2T007	Neogloboquadrina	dutertrei	two	7.44
2	tara	2T007	Neogloboquadrina	dutertrei	two	4.74
2	tara	2T007	Neogloboquadrina	dutertrei	two	4.91
2	tara	2T007	Neogloboquadrina	dutertrei	two	5.58
2	tara	2T007	Neogloboquadrina	dutertrei	two	4.31
2	tara	2T007	Neogloboquadrina	dutertrei	two	4.67
2	tara	2T007	Neogloboquadrina	dutertrei	two	7.23
2	tara	2T007	Neogloboquadrina	dutertrei	two	7.72
2	tara	2T007	Neogloboquadrina	dutertrei	two	6.61
2	tara	2T007	Neogloboquadrina	dutertrei	two	5.59
2	tara	2T007	Neogloboquadrina	dutertrei	two	5.81
2	tara	2T007	Neogloboquadrina	dutertrei	two	4.25
2	tara	2T007	Neogloboquadrina	dutertrei	two	4.34
2	tara	2T007	Neogloboquadrina	dutertrei	two	4.31
2	tara	2T007	Neogloboquadrina	dutertrei	two	4.5
2	tara	2T007	Neogloboquadrina	dutertrei	two	4.39
2	tara	2T007	Neogloboquadrina	dutertrei	two	3.63
2	tara	2T007	Neogloboquadrina	dutertrei	two	4.83
2	tara	2T007	Neogloboquadrina	dutertrei	two	6.37
2	tara	2T007	Neogloboquadrina	dutertrei	three	5.59
2	tara	2T007	Neogloboquadrina	dutertrei	three	6.65
2	tara	2T007	Neogloboquadrina	dutertrei	three	6.5
2	tara	2T007	Neogloboquadrina	dutertrei	three	5.54
2	tara	2T007	Neogloboquadrina	dutertrei	three	7.84
2	tara	2T007	Neogloboquadrina	dutertrei	three	9.3
2	tara	2T007	Neogloboquadrina	dutertrei	three	6.49
2	tara	2T007	Neogloboquadrina	dutertrei	three	7.71
2	tara	2T007	Neogloboquadrina	dutertrei	three	10.17
2	tara	2T007	Neogloboquadrina	dutertrei	three	6.49
2	tara	2T007	Neogloboquadrina	dutertrei	three	8.08
2	tara	2T007	Neogloboquadrina	dutertrei	three	4.59
2	tara	2T007	Neogloboquadrina	dutertrei	three	8.47
2	tara	2T007	Neogloboquadrina	dutertrei	three	7.14
2	tara	2T007	Neogloboquadrina	dutertrei	three	7.93
2	tara	2T007	Neogloboquadrina	dutertrei	three	8.03
2	tara	2T007	Neogloboquadrina	dutertrei	three	5.89
2	tara	2T007	Neogloboquadrina	dutertrei	three	8.14
2	tara	2T007	Neogloboquadrina	dutertrei	three	9
2	tara	2T007	Neogloboquadrina	dutertrei	three	8.54
2	tara	2T007	Neogloboquadrina	dutertrei	three	12.16
2	tara	2T007	Neogloboquadrina	dutertrei	three	8.97
2	tara	2T007	Neogloboquadrina	dutertrei	three	9.24
2	tara	2T007	Neogloboquadrina	dutertrei	three	9.77
2	tara	2T007	Neogloboquadrina	dutertrei	three	10.3
2	tara	2T007	Neogloboquadrina	dutertrei	three	7.7
2	tara	2T007	Neogloboquadrina	dutertrei	three	6.91
2	challenger	2C008	Neogloboquadrina	dutertrei	one	22.86
2	challenger	2C008	Neogloboquadrina	dutertrei	one	21.71
2	challenger	2C008	Neogloboquadrina	dutertrei	one	20.96
2	challenger	2C008	Neogloboquadrina	dutertrei	one	21.6
2	challenger	2C008	Neogloboquadrina	dutertrei	one	23.98
2	challenger	2C008	Neogloboquadrina	dutertrei	one	23.55
2	challenger	2C008	Neogloboquadrina	dutertrei	one	22.13
2	challenger	2C008	Neogloboquadrina	dutertrei	one	21.67
2	challenger	2C008	Neogloboquadrina	dutertrei	one	19.71
2	challenger	2C008	Neogloboquadrina	dutertrei	one	19.23
2	challenger	2C008	Neogloboquadrina	dutertrei	one	19.09
2	challenger	2C008	Neogloboquadrina	dutertrei	one	16.09
2	challenger	2C008	Neogloboquadrina	dutertrei	one	18.8
2	challenger	2C008	Neogloboquadrina	dutertrei	one	15.17
2	challenger	2C008	Neogloboquadrina	dutertrei	one	17.82
2	challenger	2C008	Neogloboquadrina	dutertrei	one	18.11
2	challenger	2C008	Neogloboquadrina	dutertrei	two	21.9
2	challenger	2C008	Neogloboquadrina	dutertrei	two	18.66
2	challenger	2C008	Neogloboquadrina	dutertrei	two	20.54
2	challenger	2C008	Neogloboquadrina	dutertrei	two	20.46
2	challenger	2C008	Neogloboquadrina	dutertrei	two	20.05
2	challenger	2C008	Neogloboquadrina	dutertrei	two	21.44
2	challenger	2C008	Neogloboquadrina	dutertrei	two	18.59
2	challenger	2C008	Neogloboquadrina	dutertrei	two	20.9
2	challenger	2C008	Neogloboquadrina	dutertrei	two	19.46
2	challenger	2C008	Neogloboquadrina	dutertrei	two	23.81
2	challenger	2C008	Neogloboquadrina	dutertrei	two	23.18
2	challenger	2C008	Neogloboquadrina	dutertrei	two	22.19
2	challenger	2C008	Neogloboquadrina	dutertrei	two	23.02
2	challenger	2C008	Neogloboquadrina	dutertrei	two	23.62
2	challenger	2C008	Neogloboquadrina	dutertrei	two	22.92
2	challenger	2C008	Neogloboquadrina	dutertrei	two	25.12
2	challenger	2C008	Neogloboquadrina	dutertrei	two	24.76
2	challenger	2C008	Neogloboquadrina	dutertrei	two	28.55
2	challenger	2C008	Neogloboquadrina	dutertrei	two	26.34
2	challenger	2C008	Neogloboquadrina	dutertrei	two	25.44
2	challenger	2C008	Neogloboquadrina	dutertrei	three	22.57
2	challenger	2C008	Neogloboquadrina	dutertrei	three	28.28
2	challenger	2C008	Neogloboquadrina	dutertrei	three	31.3
2	challenger	2C008	Neogloboquadrina	dutertrei	three	30.31
2	challenger	2C008	Neogloboquadrina	dutertrei	three	33.44
2	challenger	2C008	Neogloboquadrina	dutertrei	three	33.01
2	challenger	2C008	Neogloboquadrina	dutertrei	three	32.27
2	challenger	2C008	Neogloboquadrina	dutertrei	three	32.3
2	challenger	2C008	Neogloboquadrina	dutertrei	three	35.05
2	challenger	2C008	Neogloboquadrina	dutertrei	three	34.22
2	challenger	2C008	Neogloboquadrina	dutertrei	three	36.2
2	challenger	2C008	Neogloboquadrina	dutertrei	three	34.67
2	challenger	2C008	Neogloboquadrina	dutertrei	three	36.16
2	challenger	2C008	Neogloboquadrina	dutertrei	three	38.01
2	challenger	2C008	Neogloboquadrina	dutertrei	three	34.11
2	challenger	2C008	Neogloboquadrina	dutertrei	three	33.96
		C001
